# Supplementary material for: Electrical Conductivity of Ionic Liquids 1-Hexyl-3-Methylimidazolium Chloride (HMIM) and 1-Methyl-3-Octylimidazolium Chloride (OMIM) in Mixtures with Selected Alkoxy Alcohols over a Wide Temperature Range
Source: Molecules. 2023 Nov 28;28(23):7831. doi: 10.3390/molecules28237831 (PMC10707732; doi:10.3390/molecules28237831)
Supplement: Supplementary file 1 [file molecules-28-07831-s001.zip]

Archive with 1 entries (1 files):
- molecules-2733504-supplementary.pdf
